# Supplementary material for: The effect of hair removal and filtering on melanoma detection: a comparative deep learning study with AlexNet CNN
Source: PeerJ Comput Sci. 2024 Apr 16;10:e1953. doi: 10.7717/peerj-cs.1953 (PMC11041978; doi:10.7717/peerj-cs.1953)
Supplement: Supplemental Information 1 — 10,605 dermoscopic images scaled to 300x300 pixels (Javid et al., 2023). These images were collected and resized from various publicly available ISIC (ISIC 2019, ISIC 2018) and HAM 10,000 datasets to create a balanced dataset with both benign and malignant classes. The dataset was downloaded from Kaggle: https://www.kaggle.com/datasets/hasnainjaved/melanoma-skin-cancer-dataset-of-10000-images. [file peerj-cs-10-1953-s001.zip]

Archive with 1 entries (1 files):
- CNN (Architecture + Model evaluation)/Neural Network.ipynb
