# Supplementary material for: The effect of hair removal and filtering on melanoma detection: a comparative deep learning study with AlexNet CNN
Source: PeerJ Comput Sci. 2024 Apr 16;10:e1953. doi: 10.7717/peerj-cs.1953 (PMC11041978; doi:10.7717/peerj-cs.1953)
Supplement: Supplemental Information 1 — 10,605 dermoscopic images scaled to 300x300 pixels (Javid et al., 2023). These images were collected and resized from various publicly available ISIC (ISIC 2019, ISIC 2018) and HAM 10,000 datasets to create a balanced dataset with both benign and malignant classes. The dataset was downloaded from Kaggle: https://www.kaggle.com/datasets/hasnainjaved/melanoma-skin-cancer-dataset-of-10000-images. [file peerj-cs-10-1953-s001.zip › CNN (Architecture + Model evaluation)/Neural Network.ipynb]

# %% [markdown]
**Libraries**

# %% [code]
# Data manipulation
import numpy as np         # Fundamental package for numerical computing
import pandas as pd        # Data manipulation and analysis

# File and system operations
import os                  # Operating system operations
import pickle              # Serialization of Python objects

# Visualization
import matplotlib.pyplot as plt  # Creating visualizations
import seaborn as sns            # Statistical data visualization

# Machine learning and deep learning
import torch               # Deep learning framework
import torch.nn as nn      # Neural network modules
import torch.nn.functional as F  # Neural network functional operations
import torch.optim as optim     # Optimization algorithms
from torch.utils.data import DataLoader, SubsetRandomSampler, TensorDataset, random_split, ConcatDataset  # Data handling

# Computer vision
import torchvision         # Computer vision library
import torchvision.transforms as transforms  # Image transformations
import torchvision.datasets as datasets      # Standard datasets

# Model summary
from torchsummary import summary  # Summarizing PyTorch models

# Metrics and model selection
from sklearn.metrics import confusion_matrix  # Confusion matrix
from sklearn.model_selection import KFold      # k-fold cross-validation

# %% [markdown]
**Load Dataset**

# %% [code]
#Access files
from google.colab import drive
drive.mount('/content/drive')

# %% [code]
# Paths to training and test folders
train_folder_path = '/content/drive/.../train'
test_folder_path = '/content/drive/M.../test'

# %% [markdown]
**Data Preprocessing**

# %% [code]
# Data augmentation transformations for training set
train_transform = transforms.Compose([
    transforms.Resize((224, 224)),
    transforms.RandomHorizontalFlip(),
    transforms.RandomRotation(10),
    transforms.ColorJitter(brightness=0.2, contrast=0.2, saturation=0.2, hue=0.2),
    transforms.ToTensor(),
    transforms.Normalize((0.485, 0.456, 0.406), (0.229, 0.224, 0.225))
])

# Transformations for the test set (no data augmentation)
test_transform = transforms.Compose([
    transforms.Resize((224, 224)),
    transforms.ToTensor(),
    transforms.Normalize((0.485, 0.456, 0.406), (0.229, 0.224, 0.225))
])

# Training and test datasets
train_set = datasets.ImageFolder(train_folder_path, transform=train_transform)
test_set = datasets.ImageFolder(test_folder_path, transform=test_transform)

# Batch size used in model training
batch_size = 64

# Prepare data for model training
train_loader = torch.utils.data.DataLoader(
    train_set, batch_size=batch_size, shuffle=True, num_workers=2
)

# Get classes from the training set
classes = train_set.classes
classes

# %% [markdown]
**Model Training**

# %% [code]
#Arquitectura AlexNet
# Define AlexNet architecture
class AlexNet(nn.Module):
    def __init__(self):
        super().__init__()
        # Convolutional and pooling layers
        self.features = nn.Sequential(
            nn.Conv2d(3, 96, 11, stride=4, padding=2),
            nn.ReLU(inplace=True),
            nn.MaxPool2d(3, stride=2),
            nn.Conv2d(96, 256, 5, padding=2),
            nn.ReLU(inplace=True),
            nn.MaxPool2d(3, stride=2),
            nn.Conv2d(256, 512, 3, padding=1),
            nn.ReLU(inplace=True),
            nn.MaxPool2d(3, stride=2),
            nn.Conv2d(512, 512, 3, padding=1),
            nn.ReLU(inplace=True),
            nn.Conv2d(512, 256, 3, padding=1),
            nn.ReLU(inplace=True),
            nn.MaxPool2d(3, stride=2),
            nn.AdaptiveAvgPool2d((6, 6))
        )

        # Fully connected layers
        self.classifier = nn.Sequential(
            nn.Linear(256 * 6 * 6, 4096),
            nn.Dropout(p=0.5),
            nn.Linear(4096, 4096),
            nn.Dropout(p=0.5),
            nn.Linear(4096, 2)
        )

    # Forward pass
    def forward(self, x):
        x = self.features(x)
        x = x.view(-1, 6 * 6 * 256)
        x = self.classifier(x)
        return x

# Create an instance of the AlexNet model
model = AlexNet()

# %% [code]
# Display model summary with input shape (3, 224, 224)
summary(model, (3, 224, 224))

# %% [code]
# Cross-validation

# Define the loss function for a multi-class classification problem
criterion = nn.CrossEntropyLoss()

# Set a random seed for reproducibility
torch.manual_seed(42)

# Use the training dataset for cross-validation
dataset = train_set

# Number of training epochs
num_epochs = 30

# Number of folds for k-fold cross-validation
k = 10

# Create k-fold splits with shuffling and a fixed random seed
splits = KFold(n_splits=k, shuffle=True, random_state=42)

# Dictionary to store performance metrics for each fold
foldperf = {}

# Training epoch function
def train_epoch(model, dataloader, loss_fn, optimizer):
    train_loss, train_correct = 0.0, 0
    model.train()
    for images, labels in dataloader:
        optimizer.zero_grad()
        output = model(images)
        loss = loss_fn(output, labels)
        loss.backward()
        optimizer.step()
        train_loss += loss.item() * images.size(0)
        scores, predictions = torch.max(output.data, 1)
        train_correct += (predictions == labels).sum().item()
    return train_loss, train_correct

# Validation epoch function
def valid_epoch(model, dataloader, loss_fn):
    valid_loss, val_correct = 0.0, 0
    model.eval()
    for images, labels in dataloader:
        output = model(images)
        loss = loss_fn(output, labels)
        valid_loss += loss.item() * images.size(0)
        scores, predictions = torch.max(output.data, 1)
        val_correct += (predictions == labels).sum().item()
    return valid_loss, val_correct

# %% [code]
# Start of training

for fold, (train_idx, val_idx) in enumerate(splits.split(np.arange(len(dataset)))):

    print('Fold {}'.format(fold + 1))

    # Create data samplers for training and validation sets
    train_sampler = SubsetRandomSampler(train_idx)
    test_sampler = SubsetRandomSampler(val_idx)

    # Create data loaders
    train_loader = DataLoader(dataset, batch_size=batch_size, sampler=train_sampler)
    test_loader = DataLoader(dataset, batch_size=batch_size, sampler=test_sampler)

    # Define optimizer
    optimizer = optim.SGD(model.parameters(), lr=0.001, momentum=0.9, weight_decay=0.001)

    # Dictionary to store training history
    history = {'train_loss': [], 'test_loss': [], 'train_acc': [], 'test_acc': []}

    for epoch in tqdm(range(num_epochs)):
        # Perform training and validation for each epoch
        train_loss, train_correct = train_epoch(model, train_loader, criterion, optimizer)
        test_loss, test_correct = valid_epoch(model, test_loader, criterion)

        # Calculate average losses and accuracies
        train_loss = train_loss / len(train_loader.sampler)
        train_acc = train_correct / len(train_loader.sampler) * 100
        test_loss = test_loss / len(test_loader.sampler)
        test_acc = test_correct / len(test_loader.sampler) * 100

        # Print epoch metrics
        print("Epoch:{}/{} || AVG Training Loss:{:.3f} || AVG Test Loss:{:.3f} || AVG Training Acc {:.2f} % || AVG Test Acc {:.2f} %".format(epoch + 1,
                                                                                                                                      num_epochs,
                                                                                                                                      train_loss,
                                                                                                                                      test_loss,
                                                                                                                                      train_acc,
                                                                                                                                      test_acc))
        # Store metrics in history
        history['train_loss'].append(train_loss)
        history['test_loss'].append(test_loss)
        history['train_acc'].append(train_acc)
        history['test_acc'].append(test_acc)

    # Store fold performance in dictionary
    foldperf['fold{}'.format(fold + 1)] = history

# %% [code]
# Save the model to a file
torch.save(model.state_dict(), 'model.pth')

# %% [code]
# Visualize cross-validation results
import matplotlib.pyplot as plt

# Plot loss curves for each fold
plt.figure(figsize=(10, 5))
for fold in range(1, k + 1):
    plt.plot(range(1, num_epochs + 1), foldperf['fold{}'.format(fold)]['train_loss'], label='Fold {} - Training Loss'.format(fold))
    plt.plot(range(1, num_epochs + 1), foldperf['fold{}'.format(fold)]['test_loss'], label='Fold {} - Validation Loss'.format(fold))
plt.xlabel('Epoch')
plt.ylabel('Loss')
plt.legend(fontsize='small')
plt.xlim(0, 30)
plt.ylim(0, 1)
plt.title('Training and Validation Loss')
plt.grid(True)
plt.show()

# Plot accuracy curves for each fold
plt.figure(figsize=(10, 5))
for fold in range(1, k + 1):
    plt.plot(range(1, num_epochs + 1), foldperf['fold{}'.format(fold)]['train_acc'], label='Fold {} - Training Accuracy'.format(fold))
    plt.plot(range(1, num_epochs + 1), foldperf['fold{}'.format(fold)]['test_acc'], label='Fold {} - Validation Accuracy'.format(fold))
plt.xlabel('Epoch')
plt.ylabel('Accuracy (%)')
plt.legend(fontsize='small', loc='lower right')
plt.xlim(0, 30)
plt.ylim(0, 100)
plt.title('Training and Validation Accuracy')
plt.grid(True)
plt.show()

# %% [code]
# Average of all folds

# Create a list to store results from all folds
all_history = []

# Save results of each fold to the list
for fold, (train_idx, val_idx) in enumerate(splits.split(np.arange(len(dataset)))):
    all_history.append(history)

# Calculate average training loss across all folds
train_loss_avg = np.mean([history['train_loss'] for history in all_history], axis=0)

# Calculate average validation loss across all folds
test_loss_avg = np.mean([history['test_loss'] for history in all_history], axis=0)

# Calculate average training accuracy across all folds
train_acc_avg = np.mean([history['train_acc'] for history in all_history], axis=0)

# Calculate average validation accuracy across all folds
test_acc_avg = np.mean([history['test_acc'] for history in all_history], axis=0)

# Plot average training and validation losses
plt.plot(train_loss_avg, label='Training Loss')
plt.plot(test_loss_avg, label='Validation Loss')
plt.legend(fontsize='small', loc='upper right')
plt.xlim(0, 30)
plt.ylim(0.00, 0.1)
plt.show()

# Plot average training and validation accuracies
plt.plot(train_acc_avg, label='Training Accuracy')
plt.plot(test_acc_avg, label='Validation Accuracy')
plt.legend(fontsize='small', loc='lower right')
plt.xlim(0, 30)
plt.ylim(95.0, 100)
plt.show()

# Print average values
# Calculate average training loss across all folds
average_training_loss = np.mean([history['train_loss'] for history in all_history])

# Calculate average validation loss across all folds
average_validation_loss = np.mean([history['test_loss'] for history in all_history])

# Calculate average training accuracy across all folds
average_training_accuracy = np.mean([history['train_acc'] for history in all_history])

# Calculate average validation accuracy across all folds
average_validation_accuracy = np.mean([history['test_acc'] for history in all_history])

# Print average values with the new names
print("Average Training Loss across all folds: {:.3f}".format(average_training_loss))
print("Average Validation Loss across all folds: {:.3f}".format(average_validation_loss))
print("Average Training Accuracy across all folds: {:.2f}%".format(average_training_accuracy))
print("Average Validation Accuracy across all folds: {:.2f}%".format(average_validation_accuracy))

# %% [markdown]
**MODEL EVALUATION**

# %% [code]
nb_classes = 2

# Create a data loader for testing
test_loader = torch.utils.data.DataLoader(test_set, batch_size=batch_size, shuffle=True, num_workers=2)

confusion_matrix = torch.zeros(nb_classes, nb_classes)
with torch.no_grad():
    test_running_corrects = 0.0
    test_total = 0.0
    model.eval()
    for i, (test_inputs, test_labels) in enumerate(test_loader, 0):
        test_outputs = model(test_inputs)
        _, test_outputs = torch.max(test_outputs, 1)

        test_total += test_labels.size(0)
        test_running_corrects += (test_outputs == test_labels).sum().item()

        for t, p in zip(test_labels.view(-1), test_outputs.view(-1)):
            confusion_matrix[t.long(), p.long()] += 1

    print(f'Testing Accuracy: {(100 * test_running_corrects / test_total):.2f}%')
print(f'Confusion Matrix:\n {confusion_matrix}')

# %% [code]
# Confusion Matrix Plot

cm = confusion_matrix.numpy()
classes = ['benign', 'malignant']  # Replace with your class labels

fig, ax = plt.subplots()
sns.heatmap(cm, annot=True, cmap='Blues', xticklabels=classes, yticklabels=classes, ax=ax)

ax.set_xlabel('Predicted')
ax.set_ylabel('True')
ax.set_title('Confusion Matrix')

plt.show()

# %% [code]
# Metrics

# Calculate precision, recall, f1-score, and support
precision = confusion_matrix[1, 1] / confusion_matrix[:, 1].sum()
recall = confusion_matrix[1, 1] / confusion_matrix[1, :].sum()
f1_score = 2 * (precision * recall) / (precision + recall)
support = confusion_matrix[1, :].sum()

# Create a table using pandas
data = {'precision': [precision], 'recall': [recall], 'f1-score': [f1_score], 'support': [support]}
table = pd.DataFrame(data, index=['1'])  # Set the index for class 1

# Display the table
print(table)

# %% [code]
# Calculate additional metrics (Check)
tp = confusion_matrix[1, 1]
tn = confusion_matrix[0, 0]
fp = confusion_matrix[0, 1]
fn = confusion_matrix[1, 0]

accuracy = (tp + tn) / (tp + tn + fp + fn)
precision = tp / (tp + fp)
recall = tp / (tp + fn)
f1_score = 2 * precision * recall / (precision + recall)

print("Accuracy: {:.2f}%".format(100 * accuracy))
print("Precision: {:.2f}%".format(100 * precision))
print("Recall: {:.2f}%".format(100 * recall))
print("F1-score: {:.2f}%".format(100 * f1_score))
